# Supplementary material for: VAX014, an Oncolytic Therapy, Reduces Adenomas and Modifies Colon Microenvironment in Mouse Model of CRC
Source: Int J Mol Sci. 2023 Jun 10;24(12):9993. doi: 10.3390/ijms24129993 (PMC10298379; doi:10.3390/ijms24129993)
Supplement: Supplementary file 1 [file ijms-24-09993-s001.zip]

Archive with 15 entries (12 files):
- Grenier et al. Supplemental Files/
- Grenier et al. Supplemental Files/.DS_Store
- Grenier et al. Supplemental Files/Grenier et al. Supplementary File S1.xlsx
- Grenier et al. Supplemental Files/Grenier et al. Supplementary File S2.xlsx
- Grenier et al. Supplemental Files/Grenier et al. Supplementary Table S1.xlsx
- Grenier et al. Supplemental Files/Grenier et al. Supplementary Table S2.xlsx
- Grenier et al. Supplemental Files/ijms-2388865 supplementary.pdf
- __MACOSX/
- __MACOSX/Grenier et al. Supplemental Files/
- __MACOSX/Grenier et al. Supplemental Files/._.DS_Store
- __MACOSX/Grenier et al. Supplemental Files/._Grenier et al. Supplementary File 1.xlsx
- __MACOSX/Grenier et al. Supplemental Files/._Grenier et al. Supplementary File 2.xlsx
- __MACOSX/Grenier et al. Supplemental Files/._Grenier et al. Supplementary Table 1.xlsx
- __MACOSX/Grenier et al. Supplemental Files/._Grenier et al. Supplementary Table 2.xlsx
- __MACOSX/Grenier et al. Supplemental Files/._ijms-2388865 supplementary.docx
