# Supplementary material for: VAX014, an Oncolytic Therapy, Reduces Adenomas and Modifies Colon Microenvironment in Mouse Model of CRC
Source: Int J Mol Sci. 2023 Jun 10;24(12):9993. doi: 10.3390/ijms24129993 (PMC10298379; doi:10.3390/ijms24129993)
Supplement: Supplementary file 1 [file ijms-24-09993-s001.zip › Grenier et al. Supplemental Files/Grenier et al. Supplementary File S1.xlsx]

## Sheet: Phylum
Supplemental File 1: Phylum Level Abundances of Fabp-CreXApcfl468 treated with VAX014 minicells
	RELATIVE ABUNDANCE (%)
	Control			VAX014 treatment
Phylum	VC1	VC2	VC3	VM1	VM2	VM3	VM4	VM5		P-value
Actinobacteria	18.5745	23.9583	10.9163	5.18186	15.7835	19.9623	53.9387	26.634		0.38
Bacteroidetes	54.8596	31.4815	50.7443	22.9198	52.3077	28.0603	4.50136	34.3137		0.12
Firmicutes	16.4147	30.2083	21.9319	9.06826	19.8291	20.4896	33.8378	22.0588		0.5
Proteobacteria	9.28726	13.4259	15.6136	4.53413	7.74929	6.17702	6.63562	15.6863		0.12
Verrucomicrobia	0	0.231481	0.198478	57.5984	2.96296	24.3691	0.310438	0.490196		0.04	*	* p < 0.05
Spirochaetes	0.647948	0.578704	0.330797	0.149477	0.512821	0.338983	0.426853	0.326797		-
Synergistetes	0	0	0.132319	0.0996512	0.34188	0.112994	0.0776096	0		-
Chlorobi	0	0.115741	0.0661594	0.149477	0.0569801	0.263653	0.0776096	0		-
Acidobacteria	0.215983	0	0	0	0.0569801	0.0753296	0	0.163399		-
Euryarchaeota	0	0	0.0330797	0.0498256	0.0569801	0.0753296	0.0388048	0		-
Deferribacteres	0	0	0	0	0.0569801	0.0376648	0	0		-
Chrysiogenetes	0	0	0	0	0.0569801	0	0	0		-

## Sheet: Class
Supplemental File 1: Class Level Abundances of Fabp-CreXApcfl468 treated with VAX014 minicells
	RELATIVE ABUNDANCE (%)
	Control			VAX014 treatment
Class	VC1	VC2	VC3	VM1	VM2	VM3	VM4	VM5		P-value
Bacteroidia	54.6436	31.4815	50.4797	22.87	52.3077	27.6836	4.50136	33.8235		0.25
Actinobacteria	18.3585	12.5	0.860073	5.03239	11.1111	11.2241	49.2045	20.2614		0.79
Clostridia	11.2311	17.8241	19.484	6.37768	11.9658	11.7514	26.7753	19.7712		0.99
Verrucomicrobiae	0	0.231481	0.198478	57.5984	2.96296	24.3691	0.310438	0.490196		0.04	*	* p < 0.05
Coriobacteriia	0.215983	11.4583	10.0562	0.149477	4.67236	8.70056	4.73419	6.20915		0.39
delta/epsilon subdivisions	7.99136	5.20833	3.57261	3.18884	3.01994	3.12618	2.91036	10.7843		0.25
Bacilli	4.9676	11.9213	1.62091	2.49128	1.88034	8.21092	5.97594	2.12418		0.99
Gammaproteobacteria	0.647948	3.35648	10.4863	0.747384	3.53276	1.69492	2.71634	2.45098		0.79
Betaproteobacteria	0.431965	2.19907	1.38935	0.398605	0.683761	0.677966	0.426853	1.47059		0.39

## Sheet: Order
Supplemental File 1: Order Level Abundances of Fabp-CreXApcfl468 treated with VAX014 minicells
	RELATIVE ABUNDANCE (%)
	Control			VAX014 treatment
Order	VC1	VC2	VC3	VM1	VM2	VM3	VM4	VM5		P-value
Bacteroidales	54.6436	31.4815	50.4797	22.87	52.3077	27.6836	4.50136	33.8235		0.25
Clostridiales	11.2311	17.4769	19.3847	6.37768	17.6068	11.6761	26.6977	19.6078		0.78
Propionibacteriales	14.4708	6.94444	0.0992392	4.38465	9.05983	9.71751	47.6911	14.0523		0.57
Verrucomicrobales	0	0.231481	0.198478	57.5984	2.96296	24.3691	0.310438	0.490196		0.04	*	* p < 0.05
Eggerthellales	0.215983	11.2269	9.92392	0.0996512	4.33048	8.54991	4.54016	6.20915		0.39
Lactobacillales	4.10367	11.5741	1.38935	2.19233	1.82336	7.72128	5.54909	1.79739		0.99
Campylobacterales	7.77538	4.62963	3.34105	3.03936	2.33618	2.82486	1.39697	10.2941		0.12
Enterobacterales	0	2.55	10.19	0.3	2.34	0.26	0.08	0.65		0.28
Bifidobacteriales	1.2959	3.47222	0.562355	0.199302	0.626781	0.338983	0.232829	2.12418		0.25
Corynebacteriales	1.07991	0.462963	0.0330797	0.249128	0.22792	0.376648	0.465658	2.61438		0.99

## Sheet: Family
Supplemental File S1: Family Level Abundances of Fabp-CreXApcfl468 treated with VAX014 minicells
	RELATIVE ABUNDANCE (%)
	Control			VAX014 treatment
Family	VC1	VC2	VC3	VM1	VM2	VM3	VM4	VM5		P-value
Bacteroidaceae	49.0281	22.5694	41.3166	6.4275	39.943	10.2448	2.25068	14.5425		0.07
Propionibacteriaceae	14.4708	1.98478	0.0992392	4.38465	9.05983	9.71751	47.6911	14.0523		0.39
Akkermansiaceae	0	0.231481	0.198478	57.5984	2.96296	24.3691	0.310438	0.490196		0.04	*	* p < 0.05
Lachnospiraceae	4.31965	7.63889	8.63381	2.1425	5.07123	4.44444	12.4563	7.67974		0.99
Eggerthellaceae	0.215983	3.20873	9.92392	0.0996512	4.33048	8.54991	4.54016	6.20915		0.99
Rikenellaceae	2.15983	3.00926	2.97717	11.4599	6.21083	5.16008	0.776096	8.16993		0.25
Prevotellaceae	1.07991	3.00926	2.24942	1.89337	2.849	6.51601	0.737291	6.53595		0.78
Oscillospiraceae	1.07991	2.19907	3.07641	1.29547	6.89459	1.73258	4.15211	2.94118		0.57
Helicobacteraceae	4.9676	2.77778	2.01786	1.7439	1.36752	1.77024	1.591	6.86275		0.12
Ruminococcaceae	1.72786	1.85185	2.81178	0.896861	2.73504	2.44821	4.19092	3.92157		0.57
Streptococcaceae	1.94384	9.72222	0.165399	1.79372	0.45584	1.80791	3.72526	0.980392		0.79
Tannerellaceae	2.15983	0	3.27489	2.1425	2.33618	4.0678	0.543267	2.61438		0.87
unclassified Clostridiales	2.80778	1.38889	2.41482	0	1.1396	1.43126	2.91036	2.45098		0.79
Campylobacteraceae	2.80778	1.85185	1.32319	1.29547	0.968661	1.05461	1.00893	3.43137		0.12
Clostridiaceae	0.863931	3.47222	1.75323	0.79721	0.911681	1.2806	2.17307	1.96078		0.78
Lactobacillaceae	1.51188	0.925926	0.0661594	0.0996512	0.11396	5.08475	0.310438	0		0.78
Enterococcaceae	0.647948	0.925926	1.15779	0.249128	1.25356	0.640301	1.47458	0.816993		0.99
Bifidobacteriaceae	1.2959	0.992392	0.562355	0.199302	0.626781	0.338983	0.232829	2.12418		0.39
Porphyromonadaceae	0	0.462963	0.496196	0.79721	0.854701	1.50659	0.155219	1.63399		0.14
Corynebacteriaceae	0.863931	0.0330797	0	0.149477	0.11396	0.150659	0.271634	2.45098		0.39
Acidaminococcaceae	0	0.115741	0.694674	0.0498256	0.17094	0.150659	1.04773	0.163399		0.57

## Sheet: Genus
Supplemental File 1: Genus Level Abundances of Fabp-CreXApcfl468 treated with VAX014 minicells
	RELATIVE ABUNDANCE (%)
	Control			VAX014 treatment
Genus	VC1	VC2	VC3	VM1	VM2	VM3	VM4	VM5		P-value
Bacteroides	49.0281	22.5694	41.3166	6.4275	39.943	10.2448	2.25068	14.5425		0.07
Cutibacterium	14.2549	1.91862	0.0992392	4.38465	9.05983	9.64218	47.5747	13.8889		0.39
Akkermansia	0	0.231481	0.198478	57.5984	2.96296	24.3691	0.310438	0.490196		0.04	*	* p < 0.05
Roseburia	3.67171	5.90278	6.71518	1.34529	3.9886	2.97552	9.6624	6.04575		0.79
Alistipes	2.15983	3.00926	2.97717	11.4599	6.21083	5.16008	0.776096	8.16993		0.25
Adlercreutzia	0.215983	3.14257	9.82468	0.0996512	4.2735	8.24859	4.26853	5.88235		0.89
Prevotella	1.07991	3.00926	2.24942	1.89337	2.849	6.51601	0.737291	6.53595		0.79
Oscillibacter	1.07991	2.19907	3.07641	1.29547	6.89459	1.73258	4.15211	2.94118		0.57
Helicobacter	4.9676	2.77778	2.01786	1.7439	1.36752	1.77024	1.591	6.86275		0.12
unclassified Clostridiales (miscellaneous)	2.80778	1.38889	2.41482	0.896861	1.1396	1.43126	2.91036	2.45098		0.79
Faecalibacterium	1.51188	0.925926	1.7863	0.847035	2.2792	1.61959	3.02678	2.77778		0.39
Lactococcus	1.72786	9.375	0	0.398605	0.17094	1.16761	1.55219	0.326797		0.57
Clostridium	0.863931	3.47222	1.75323	0.79721	0.797721	1.2806	2.17307	1.96078		0.52
Parabacteroides	1.2959	1.38889	1.91862	1.24564	1.48148	2.48588	0.388048	1.63399		0.99
Campylobacter	2.59179	1.73611	1.09163	1.14599	0.911681	0.753296	0.659682	2.77778		0.19
Lactobacillus	1.51188	0.925926	0.0661594	0.0996512	0.11396	5.00942	0.310438	0		0.78
Tannerella	0.863931	0.925926	1.35627	0.896861	0.854701	1.58192	0.155219	0.980392		0.79
Enterococcus	0.647948	0.925926	1.15779	0.199302	1.25356	0.602637	1.47458	0.816993		0.99
Pseudomonas	0.215983	0.578704	0.0330797	0.348779	0.740741	1.09228	2.32829	1.47059		0.07
Anaerostipes	0.647948	0.810185	0.727754	0.597907	0.45584	0.79096	1.591	0.980392		0.99
Bifidobacterium	1.2959	0.992392	0.562355	0.199302	0.626781	0.338983	0.232829	2.12418		0.39
Porphyromonas	0	0.462963	0.496196	0.79721	0.854701	1.50659	0.155219	1.63399		0.14
Streptococcus	0.215983	0.347222	0.165399	1.39512	0.2849	0.640301	2.17307	0.653595		0.07
Corynebacterium	0.863931	0.0330797	0	0.149477	0.11396	0.150659	0.271634	2.45098		0.39
Acidaminococcus	0	0.115741	0.694674	0.0498256	0.17094	0.150659	1.04773	0.163399		0.57

## Sheet: Species
Supplemental File 1: Species Level Abundances of Fabp-CreXApcfl468 treated with VAX014 minicells
	RELATIVE ABUNDANCE (%)
	Control			VAX014 treatment
Species	VC1	VC2	VC3	VM1	VM2	VM3	VM4	VM5		P-value
Propionibacterium acnes	14.2549	1.91862	0.0992392	4.38465	9.05983	9.64218	47.5747	13.8889		0.39
Bacteroides thetaiotaomicron	34.5572	13.7731	13.4965	1.49477	26.0399	1.2806	0.232829	1.30719		0.14
Akkermansia muciniphila ATCC BAA-835	0	0.231481	0.198478	57.5984	2.96296	24.3691	0.310438	0.490196		0.04	*	* p < 0.05
Roseburia hominis	3.67171	5.90278	6.71518	1.34529	3.9886	2.97552	9.6624	6.04575		0.79
Alistipes finegoldii	2.15983	3.00926	2.97717	11.4599	6.21083	5.16008	0.776096	8.16993		0.25
Adlercreutzia equolifaciens	0	3.14257	9.82468	0.0996512	4.2735	8.24859	4.26853	5.88235		0.71
Bacteroides fragilis	6.2635	4.16667	6.48363	2.04285	5.47009	3.80414	0.504463	4.73856		0.14
Bacteroides helcogenes	3.67171	0.925926	16.2421	0.548082	3.36182	1.05461	0.310438	1.63399		0.25
Oscillibacter valericigenes	1.07991	2.19907	3.07641	1.29547	6.89459	1.73258	4.15211	2.94118		0.57
Bacteroides salanitronis	2.37581	2.5463	2.91102	1.24564	3.1339	2.56121	0.931315	3.26797		0.99
Butyrate-producing bacterium SS3/4, complete genome	2.80778	1.38889	2.41482	0.896861	1.1396	1.43126	2.91036	2.45098		0.79
Prevotella dentalis	0.863931	1.73611	1.38935	1.14599	1.65242	4.03013	0.349243	4.08497		0.79
Lactococcus lactis	1.72786	9.375	0	0.398605	0.17094	1.16761	1.55219	0.326797		0.57
Bacteroides vulgatus	2.15983	1.15741	2.18326	1.09616	1.93732	1.54426	0.271634	3.59477		0.57
Helicobacter hepaticus	3.23974	1.85185	1.12471	1.09616	0.854701	1.05461	0.931315	3.75817		0.25
Parabacteroides distasonis	1.2959	1.38889	1.91862	1.24564	1.48148	2.48588	0.388048	1.63399		0.99
Faecalibacterium prausnitzii	1.51188	0.925926	1.7863	0.847035	2.2792	1.61959	0	2.77778		0.99
Clostridium sp. SY8519	0.431965	0.810185	1.42243	0.548082	0.626781	0.564972	1.78502	1.79739		0.79
Tannerella forsythia	0.863931	0.925926	1.35627	0.896861	0.854701	1.58192	0.155219	0.980392		0.79
Prevotella denticola	0	0.925926	0.595435	0.548082	0.797721	1.95857	0.232829	1.63399		0.57
Butyrate-producing bacterium SSC/2, complete genome	0.647948	0.810185	0.727754	0.597907	0.45584	0.79096	1.591	0.980392		0.99
Helicobacter cinaedi	1.07991	0.578704	0.529276	0.44843	0.2849	0.489642	0.388048	1.96078		0.25
Enterococcus faecalis	0.647948	0.925926	0.760834	0.0996512	0.911681	0.414313	1.24175	0.490196		0.57
Campylobacter jejuni	1.2959	0.694444	0.496196	0.498256	0.34188	0.301318	0.310438	1.30719		0.29
Porphyromonas gingivalis	0	0.347222	0.430036	0.597907	0.569801	1.05461	0.155219	1.14379		0.14
Pseudomonas stutzeri	0.215983	0.578704	0.0330797	0.199302	0.0569801	0.715631	2.09546	0.326797		0.57
Proteus mirabilis	0	0	2.2825	0.0498256	0.0569801	0.0376648	0	0		0.93
Acidaminococcus intestini	0	0.115741	0.694674	0.0498256	0.17094	0.150659	1.04773	0.163399		0.57
Bifidobacterium animalis	0.215983	0.595435	0.0661594	0.0498256	0.17094	0	0.0388048	1.14379		0.39
Lactobacillus ruminis	0.215983	0	0.0330797	0.0498256	0.0569801	1.46893	0	0		0.99
Lactobacillus salivarius	0.215983	0	0	0	0	1.43126	0.0388048	0		0.99

## Sheet: Raw Data
	Control			VAX014 treatment
Species	VC1	VC2	VC3	VM1	VM2	VM3	VM4	VM5
Acidipropionibacterium acidipropionici	1	1	0	0	0	1	3	1
Actinoplanes friuliensis	0	0	0	0	2	0	0	0
Actinosynnema mirum	1	0	0	0	1	2	0	0
Adlercreutzia equolifaciens	0	95	297	2	75	219	110	36
Amycolatopsis orientalis	0	1	0	0	0	0	0	0
Arthrobacter arilaitensis	0	0	0	1	1	0	0	0
Bifidobacterium animalis	1	18	2	1	3	0	1	7
Bifidobacterium bifidum	3	7	6	1	4	5	3	4
Bifidobacterium dentium	0	1	0	0	1	0	0	0
Bifidobacterium longum	1	3	7	2	3	4	2	2
Bifidobacterium thermophilum	1	1	2	0	0	0	0	0
Blastococcus saxobsidens	0	0	0	0	0	1	1	0
Cellulomonas flavigena	0	1	0	0	0	0	3	0
Cellulomonas fimi	0	1	1	0	0	0	0	1
Clavibacter michiganensis	0	0	0	0	1	1	1	0
Corynebacterium aurimucosum	2	1	0	0	0	1	3	8
Corynebacterium diphtheriae	1	0	0	1	0	0	0	0
Corynebacterium efficiens	0	0	0	1	1	1	1	1
Corynebacterium resistens	1	0	0	0	0	1	0	0
Corynebacterium ulcerans	0	0	0	0	0	0	1	0
Corynebacterium urealyticum	0	0	0	0	1	0	0	3
Corynebacterium variabile	0	0	0	1	0	1	2	3
Eggerthella sp. YY7918	0	2	3	0	1	8	7	2
Intrasporangium calvum	1	1	0	1	1	2	0	1
Isoptericola variabilis 225	1	1	0	0	2	0	1	0
Kineococcus radiotolerans	0	0	0	0	0	1	0	1
Kitasatospora setae	0	1	0	0	2	0	0	1
Kocuria rhizophila	0	1	0	1	1	4	1	1
Leifsonia xyli	0	3	0	0	0	0	0	0
Microbacterium testaceum	1	0	0	1	2	0	0	0
Microlunatus phosphovorus	0	1	0	0	0	0	0	0
Mobiluncus curtisii	1	1	3	0	3	4	7	1
Modestobacter marinus	0	0	0	0	0	0	1	1
Mycobacterium gilvum	0	0	0	0	1	0	0	0
Mycobacterium liflandii	0	1	0	0	0	0	0	0
Mycobacterium sinense	0	0	0	0	1	0	0	0
Mycobacterium smegmatis	0	0	0	1	0	1	1	0
Mycobacterium sp. MCS	0	0	0	0	0	2	1	0
Nocardia farcinica	0	1	1	0	0	1	1	0
Nocardiopsis dassonvillei	0	0	0	0	0	0	1	0
Olsenella uli	0	2	4	1	6	4	5	0
Propionibacterium acnes	66	58	3	88	159	256	1226	85
Pseudarthrobacter phenanthrenivorans	1	0	0	0	1	2	1	0
Pseudonocardia dioxanivorans	0	0	0	0	0	0	1	0
Rhodococcus equi	0	1	0	0	0	0	0	0
Rhodococcus pyridinivorans	0	0	0	0	0	0	1	0
Saccharothrix espanaensis	0	0	0	0	0	0	1	0
Streptomyces bingchenggensis	0	1	0	0	0	0	1	0
Streptomyces coelicolor	0	0	0	0	1	0	0	0
Streptomyces collinus	0	0	0	0	2	0	0	0
Streptomyces davawensis	0	0	0	0	1	0	0	0
Streptomyces griseus	0	0	1	0	0	0	0	0
Thermobispora bispora	0	1	0	0	0	2	0	1
Tsukamurella paurometabola	1	0	0	1	0	1	1	0
Verrucosispora maris	1	1	0	0	0	0	1	0
Acidaminococcus intestini	0	1	21	1	3	4	27	1
Aerococcus urinae	0	0	0	0	0	0	1	0
Alkaliphilus metalliredigens	0	0	0	0	1	0	0	0
Bacillus atrophaeus	0	0	0	1	0	0	0	0
Bacillus amyloliquefaciens	0	0	1	0	0	1	0	0
Bacillus cereus	0	0	0	1	0	0	0	0
Bacillus halodurans	0	0	0	1	0	0	0	0
Bacillus subtilis	0	0	0	0	0	1	1	1
Bacillus thuringiensis	0	0	0	0	0	1	0	0
Butyrate-producing bacterium SS3/4, complete genome	13	12	73	18	20	38	75	15
Butyrate-producing bacterium SSC/2, complete genome	3	7	22	12	8	21	41	6
Butyrivibrio proteoclasticus	0	7	29	3	10	16	22	3
Caldicellulosiruptor owensensis	0	0	1	0	0	0	1	0
Candidatus Arthromitus sp. SFB	0	0	0	0	1	0	0	0
Carnobacterium maltaromaticum	0	0	0	1	0	3	0	0
Carnobacterium sp. 17-4	0	0	0	0	0	2	0	0
Clostridium acetobutylicum	0	0	0	1	1	1	1	0
Clostridium autoethanogenum	1	1	4	1	1	0	5	0
Clostridium beijerinckii	0	3	1	0	0	3	0	0
Clostridium botulinum	1	10	3	1	0	9	1	0
Clostridium cellulovorans	0	2	0	1	0	2	0	0
Clostridium difficile	0	3	5	1	2	1	4	0
Clostridium lentocellum	0	1	7	1	1	2	9	1
Clostridium pasteurianum	0	0	0	0	0	1	0	0
Clostridium saccharobutylicum	0	3	0	0	0	1	0	0
Clostridium saccharoperbutylacetonicum	0	3	0	1	0	2	2	1
Clostridium sp. BNL1100	0	1	2	0	0	0	1	0
Clostridium sp. SY8519	2	7	43	11	11	15	46	11
Clostridium sticklandii	0	0	1	0	1	0	2	0
Desulfitobacterium dehalogenans	0	0	1	0	2	0	1	1
Desulfitobacterium dichloroeliminans	0	0	0	0	0	0	1	1
Desulfosporosinus orientis	0	0	0	0	1	0	0	0
Desulfotomaculum gibsoniae	0	1	0	1	0	1	0	0
Desulfotomaculum kuznetsovii	0	0	0	1	1	0	0	0
Desulfotomaculum ruminis	0	1	1	0	0	0	0	0
Enterococcus faecalis	3	8	23	2	16	11	32	3
Enterococcus faecium	0	0	12	2	6	5	6	2
Erysipelothrix rhusiopathiae	1	2	4	2	2	7	0	0
Ethanoligenens harbinense	1	3	11	0	6	7	13	4
Faecalibacterium prausnitzii	7	8	54	17	40	43	0	17
Filifactor alocis	0	0	1	0	0	0	2	0
Finegoldia magna	0	1	0	0	0	3	0	0
Geobacillus sp. GHH01	0	1	1	0	0	1	0	0
Heliobacterium modesticaldum	0	0	1	2	0	0	2	0
Hungateiclostridium clariflavum	1	0	1	0	0	2	1	0
Lactobacillus amylovorus	0	1	1	0	1	10	1	0
Lactobacillus brevis	0	0	0	0	0	1	0	0
Lactobacillus buchneri	0	0	0	0	0	1	0	0
Lactobacillus casei	1	3	0	0	0	1	2	0
Lactobacillus crispatus	0	0	0	0	0	14	0	0
Lactobacillus delbrueckii	0	1	0	0	0	0	0	0
Lactobacillus fermentum	0	0	0	0	0	1	1	0
Lactobacillus kefiranofaciens	0	0	0	1	0	4	0	0
Lactobacillus paracasei	0	0	0	0	0	1	0	0
Lactobacillus plantarum	0	0	0	0	0	4	0	0
Lactobacillus reuteri	4	3	0	0	0	14	2	0
Lactobacillus ruminis	1	0	1	1	1	39	0	0
Lactobacillus sakei	0	0	0	0	0	4	0	0
Lactobacillus salivarius	1	0	0	0	0	38	1	0
Lactobacillus sanfranciscensis	0	0	0	0	0	1	0	0
Lactococcus lactis	8	81	0	8	3	31	40	2
Listeria monocytogenes	0	1	0	2	0	0	0	0
Listeria seeligeri	0	0	0	0	0	1	0	0
Mageeibacillus indolicus	0	0	1	0	0	0	1	0
Megasphaera elsdenii	0	0	0	1	0	0	1	0
Melissococcus plutonius	0	0	0	1	0	0	0	0
Oscillibacter valericigenes	5	19	93	26	121	46	107	18
Paenibacillus larvae	0	0	0	0	0	1	1	0
Paenibacillus mucilaginosus	0	0	1	0	0	0	0	0
Paenibacillus polymyxa	0	0	0	0	1	0	0	0
Pediococcus claussenii	0	0	0	0	0	2	0	0
Roseburia hominis	17	51	203	27	70	79	249	37
Ruminococcus albus	0	2	6	1	2	5	4	2
Ruminococcus champanellensis	0	3	14	0	0	10	13	1
Staphylococcus aureus	0	0	0	0	0	1	0	0
Staphylococcus epidermidis	2	0	0	0	0	4	4	1
Staphylococcus haemolyticus	0	0	0	0	0	2	1	0
Streptococcus intermedius	0	0	1	0	0	0	0	0
Staphylococcus pseudintermedius	0	0	1	0	0	0	2	0
Staphylococcus saprophyticus	2	0	0	0	0	1	0	0
Staphylococcus warneri	0	0	0	1	0	0	0	0
Streptococcus cristatus	0	0	0	0	0	2	0	0
Streptococcus dysgalactiae	0	0	0	0	1	0	1	1
Streptococcus infantarius	0	0	0	0	0	1	0	0
Streptococcus intermedius	0	1	0	1	1	1	1	0
Streptococcus macedonicus	0	0	0	0	0	1	1	0
Streptococcus mitis	0	0	0	11	0	1	11	0
Streptococcus mutan	0	0	0	0	1	1	1	0
Streptococcus parasanguinis	0	0	0	2	0	0	0	1
Streptococcus pasteurianus	0	0	2	0	0	0	0	0
Streptococcus pneumoniae	0	0	0	5	1	4	24	1
Streptococcus pseudopneumoniae	0	1	0	9	0	2	10	1
Streptococcus salivarius	0	0	0	0	0	1	1	0
Streptococcus sp. I-P16	1	0	0	0	0	1	0	0
Streptococcus suis	0	0	2	0	1	1	2	0
Streptococcus thermophilus	0	1	0	0	0	1	1	0
Symbiobacterium thermophilum	0	1	4	1	3	1	3	1
Syntrophobotulus glycolicus	1	0	1	0	1	1	2	0
Tetragenococcus halophilus	0	0	0	0	0	1	0	0
Thermaerobacter marianensis	0	2	1	0	4	3	1	1
Thermoanaerobacter sp. X513	0	1	0	0	0	0	0	0
Thermoanaerobacter tengcongensis	0	1	0	1	0	0	0	0
Thermoanaerobacterium thermosaccharolyticum	0	0	1	0	1	1	1	1
Thermoanaerobacter wiegelii	0	0	1	0	0	0	0	0
Thermoanaerobacterium xylanolyticum	0	0	0	0	0	0	0	0
Thermobacillus composti	0	0	1	0	0	0	0	0
Thermosediminibacter oceani	0	0	0	0	0	1	0	0
Achromobacter xylosoxidans	1	0	2	1	0	1	1	0
Acidiphilium cryptum	0	0	0	0	1	1	1	0
Acidiphilium multivorum	0	0	1	0	0	0	0	0
Acidovorax avenae	0	0	1	0	0	0	0	0
Acidovorax sp. KKS102	0	0	1	0	1	1	1	0
Aeromonas hydrophila	0	0	0	0	0	3	1	0
Aeromonas veronii	0	0	0	1	1	0	0	0
Agrobacterium fabrum	0	0	0	0	0	0	1	0
Agrobacterium sp. H13-3	0	0	0	0	0	0	1	0
Alicycliphilus denitrificans	0	0	0	0	1	1	0	0
Anaeromyxobacter dehalogenans	0	0	1	0	1	1	1	0
Anaeromyxobacter sp. K	0	1	0	0	0	1	1	0
Advenella kashmirensis	0	0	0	1	0	0	0	0
Arcobacter butzleri	1	1	4	1	1	5	2	3
Arcobacter nitrofigilis DSM 7299	0	0	1	2	0	0	1	0
Arcobacter sp. L	0	0	1	0	0	2	5	0
Azoarcus aromaticum	0	0	1	0	1	1	0	1
Azoarcus sp. KH32C	0	0	3	0	0	1	1	0
Azospirillum lipoferum	0	0	0	0	0	1	1	0
Azospirillum sp. B510	0	1	0	0	0	0	0	0
Bordetella avium	0	2	3	0	0	0	0	0
Bordetella bronchiseptica	0	1	1	0	1	2	0	0
Bradyrhizobium japonicum	0	0	0	0	0	0	1	0
Bradyrhizobium oligotrophicum	0	1	0	0	0	0	0	0
Brevundimonas subvibrioides	0	0	0	0	2	0	1	0
Brucella canis	0	0	0	0	0	0	1	0
Buchnera aphidicola	0	0	0	0	0	1	0	0
Burkholderia ambifaria	0	0	1	0	1	0	0	0
Burkholderia cenocepacia	0	0	0	0	0	1	0	0
Burkholderia gladioli	0	1	0	1	0	0	0	0
Burkholderia glumae	0	1	0	0	0	0	0	0
Burkholderia multivorans	0	0	1	0	0	0	0	0
Burkholderia rhizoxinica	0	0	1	0	0	0	0	0
Burkholderia sp. CCGE1001	0	0	1	0	0	0	0	0
Burkholderia sp. KJ006	0	0	1	0	0	0	0	0
Burkholderia sp. YI23	0	0	1	0	1	0	1	0
Campylobacter coli	2	5	12	9	5	8	5	6
Campylobacter hominis	1	1	3	1	1	3	1	1
Campylobacter jejuni	6	6	15	10	6	8	8	8
Campylobacter lari	3	3	3	3	4	1	3	2
Caulobacter crescentus	0	0	0	0	0	0	0	1
Caulobacter segnis	0	1	0	0	0	1	0	1
Chromobacterium violaceum	0	0	2	0	0	0	0	2
Citrobacter rodentium	0	1	3	1	0	0	0	0
Collimonas fungivorans	0	0	1	0	0	1	0	0
Comamonas testosteroni	0	2	3	0	0	1	1	1
Cronobacter sakazakii	0	1	0	1	0	0	0	1
Cupriavidus metallidurans	0	1	2	0	0	0	0	1
Cupriavidus taiwanensis	1	0	1	0	0	1	0	0
Dechlorosoma suillum	0	1	1	0	0	0	1	1
Desulfobulbus propionicus	0	0	0	1	0	0	0	0
Desulfovibrio aespoeensis	0	1	0	0	1	0	0	1
Desulfovibrio africanus	0	0	1	0	1	0	0	0
Desulfovibrio desulfuricans	0	1	2	1	3	0	2	0
Desulfovibrio vulgaris	0	0	0	0	2	1	2	0
Edwardsiella piscicida	0	0	1	0	0	0	0	0
Delftia sp. Cs1-4	0	0	0	0	0	1	1	1
Dickeya dadantii	0	0	0	0	0	1	0	0
Edwardsiella tarda	0	1	0	0	0	0	0	0
Ehrlichia muris	0	1	0	0	0	0	0	0
Enterobacter cloacae	0	0	1	0	0	0	0	0
Enterobacter lignolyticus	0	0	1	0	0	1	0	0
Escherichia coli	0	2	210	3	35	2	1	3
Escherichia fergusonii	0	1	0	0	0	0	0	0
Francisella noatunensis	0	0	1	0	0	0	1	0
Gallionella capsiferriformans	0	1	0	0	0	0	1	0
Geobacter bemidjiensis	0	0	1	0	0	1	0	0
Geobacter daltonii	1	1	0	0	0	1	0	0
Geobacter metallireducens GS-15, complete genome	0	0	0	0	1	0	0	0
Geobacter sp. M18	0	0	0	0	0	1	1	0
Geobacter uraniireducens	0	0	0	0	0	1	0	0
Gluconacetobacter diazotrophicus	0	0	0	0	0	0	1	0
Haemophilus parainfluenzae	1	0	0	0	0	0	0	0
Helicobacter cinaedi	5	5	16	9	5	13	10	12
Helicobacter hepaticus	15	16	34	22	15	28	24	23
Helicobacter mustelae	3	3	5	3	4	5	2	4
Helicobacter pylori	0	0	6	1	0	1	5	3
Herbaspirillum seropedicae	0	1	0	0	0	0	0	0
Herminiimonas arsenicoxydans	0	0	0	1	0	0	0	0
Janthinobacterium sp. Marseille	0	0	1	0	1	0	0	0
Klebsiella michiganensis	0	1	1	0	0	0	0	0
Klebsiella pneumoniae	0	0	1	0	0	0	0	0
Komagataeibacter medellinensis	0	0	0	0	0	1	0	0
Lawsonia intracellularis	0	0	1	0	1	0	2	0
Leptothrix cholodnii	0	0	2	0	0	1	0	1
Marinomonas posidonica	0	0	0	0	0	0	0	1
Mesorhizobium ciceri	0	1	0	0	0	0	0	0
Methylobacillus flagellatus	0	1	0	0	0	0	0	0
Methylobacterium extorquens	0	0	0	0	1	1	0	0
Methylobacterium populi	0	1	0	1	0	1	0	0
Methylobacterium radiotolerans	0	0	0	0	0	0	0	2
Methylobacterium sp. 4-46	0	0	0	0	0	1	1	0
Methylocella silvestris	0	0	0	1	0	0	0	0
Methylovorus sp. MP688	0	0	1	0	0	0	0	0
Methylobacterium radiotolerans	0	1	0	0	2	0	0	0
Myxococcus fulvus	0	1	1	0	0	0	0	1
Myxococcus stipitatus	0	0	0	1	0	0	0	1
Myxococcus xanthus	0	0	0	0	1	0	0	0
Neisseria lactamica	0	0	0	0	0	1	0	0
Neisseria meningitidis	0	0	1	0	0	1	0	0
Novosphingobium aromaticivorans	0	3	0	0	0	0	0	0
Pantoea ananatis	0	1	0	0	0	0	0	0
Pantoea vagans	0	1	0	0	0	1	1	0
Paraburkholderia phymatum	0	1	3	0	0	0	0	0
Paraburkholderia phymatum	0	0	0	0	0	0	1	0
Paraburkholderia phytofirmans	0	1	0	0	1	0	0	0
Paraburkholderia xenovorans	0	0	0	0	0	0	0	0
Phaeobacter gallaeciensis	1	0	0	0	0	0	0	0
Phenylobacterium zucineum	0	1	1	0	0	1	0	0
Polaromonas sp. JS666	0	0	1	0	1	0	0	0
Polymorphum gilvum	0	0	0	0	4	2	1	0
Proteus mirabilis	0	0	69	1	1	1	0	0
Pseudogulbenkiania sp. NH8B	0	0	0	0	1	0	0	0
Pseudomonas aeruginosa	0	0	0	1	1	2	0	0
Pseudomonas denitrificans	0	0	0	0	0	0	1	0
Pseudomonas fluorescens	0	0	0	0	0	1	1	1
Pseudomonas mendocina	0	0	0	0	1	3	2	1
Pseudomonas protegens	0	0	0	0	0	0	1	0
Pseudomonas poae	0	0	0	0	0	1	0	2
Pseudomonas putida W619	0	0	0	0	1	0	0	0
Pseudomonas sp. TKP	0	0	0	1	0	2	1	0
Pseudomonas sp. UW4	0	0	0	1	9	1	0	2
Pseudomonas stutzeri	1	5	1	4	1	19	54	2
Pseudoxanthomonas spadix	0	0	0	0	0	1	0	0
Pseudoxanthomonas suwonensis	0	0	0	0	0	1	0	0
Pusillimonas sp. T7-7	0	2	1	1	2	1	0	0
Ramlibacter tataouinensis	0	0	0	0	0	0	1	0
Ralstonia pickettii	0	1	1	0	0	0	0	0
Ralstonia solanacearum str.	0	0	0	1	0	0	0	0
Rhodobacter sphaeroides	0	1	0	1	0	1	0	1
Rhodoferax ferrireducens	0	0	0	1	0	0	0	0
Rhodopseudomonas palustris	0	0	1	1	0	2	2	0
Rhodospirillum centenum	0	1	1	0	1	0	0	0
Rhodospirillum rubrum	0	1	0	0	0	0	0	1
Salmonella enterica	0	1	0	0	1	0	0	0
Serratia marcescens	0	1	1	0	0	0	0	0
Serratia sp. AS12	0	0	1	0	0	0	0	0
Shewanella violacea	0	1	1	0	1	0	0	0
Shigella boydii	0	0	12	0	0	0	0	0
Shigella flexneri	0	0	2	0	0	0	0	0
Shigella sonnei	0	1	5	0	0	0	0	0
Sinorhizobium meliloti	0	1	0	0	0	0	1	0
Sphingomonas wittichii	0	6	1	0	0	2	0	0
Sphingopyxis alaskensis	0	2	0	0	5	0	0	0
Starkeya novella	0	0	0	0	0	0	1	0
Stenotrophomonas maltophilia	1	0	1	1	1	0	5	0
Stigmatella aurantiaca	0	0	0	0	0	1	0	0
Sulfurospirillum barnesii	0	0	1	0	1	1	1	1
Thioalkalivibrio nitratireducens DSM 14787, complete genome	0	0	0	0	0	1	0	0
Thiocystis violascens	0	0	0	0	0	1	0	0
Thioflavicoccus mobilis	0	0	1	0	0	1	0	0
Thiomonas sp. str. 3As	0	1	2	1	0	0	0	0
Variovorax paradoxus	0	1	1	0	0	2	0	0
Vibrio alginolyticus	0	0	1	0	0	0	0	0
Vibrio fischeri	0	1	2	0	1	0	0	0
Vibrio vulnificus	0	0	0	0	0	0	0	1
Vibrio parahaemolyticus	0	0	0	0	0	1	0	0
Xanthobacter autotrophicus	0	0	0	0	0	1	0	0
Xanthomonas campestris	0	0	0	0	0	0	1	0
Xanthomonas oryzae	0	0	1	0	0	1	0	0
Zymomonas mobilis	0	0	0	0	0	1	0	0
Aequorivita sublithincola	0	0	0	0	0	1	0	0
Alistipes finegoldii	10	26	90	230	109	137	20	50
Bacteroides fragilis	29	36	196	41	96	101	13	29
Bacteroides helcogenes	17	8	491	11	59	28	8	10
Bacteroides salanitronis	11	22	88	25	55	68	24	20
Bacteroides thetaiotaomicron	160	119	408	30	457	34	6	8
Bacteroides vulgatus	10	10	66	22	34	41	7	22
Capnocytophaga canimorsus	0	0	1	0	0	0	0	0
Chitinophaga pinensis	0	0	1	0	0	0	0	0
Croceibacter atlanticus	0	0	1	0	0	0	0	0
Flavobacteriaceae bacterium	0	0	0	0	0	1	0	0
Fluviicola taffensis	0	0	0	0	0	1	0	0
Leadbetterella byssophila	0	0	0	0	0	2	0	0
Maribacter sp. HTCC2170	0	0	1	0	0	0	0	0
Muricauda ruestringensis	0	0	0	0	0	1	0	0
Niastella koreensis	0	0	1	0	0	0	0	0
Paludibacter propionicigenes	1	1	5	3	2	5	1	2
Parabacteroides distasonis	6	12	58	25	26	66	10	10
Porphyromonas asaccharolytica	0	1	2	4	5	12	0	3
Porphyromonas gingivalis	0	3	13	12	10	28	4	7
Prevotella dentalis	4	15	42	23	29	107	9	25
Prevotella denticola	0	8	18	11	14	52	6	10
Prevotella intermedia	1	0	2	1	1	6	0	1
Rhodothermus marinus	0	0	0	0	0	0	0	0
Prevotella melaninogenica	0	3	6	3	6	6	4	3
Prevotella sp. oral taxon 299	0	0	0	0	0	2	0	1
Rhodothermus marinus	0	0	1	1	0	1	0	1
Robiginitalea biformata	0	0	0	0	0	1	0	2
Solitalea canadensis	0	0	1	0	0	2	0	0
Tannerella forsythia	4	8	41	18	15	42	4	6
Zobellia galactanivorans	0	0	1	0	0	0	0	0
Akkermansia muciniphila ATCC BAA-835	0	2	6	1156	52	647	8	3
