# Supplementary material for: VAX014, an Oncolytic Therapy, Reduces Adenomas and Modifies Colon Microenvironment in Mouse Model of CRC
Source: Int J Mol Sci. 2023 Jun 10;24(12):9993. doi: 10.3390/ijms24129993 (PMC10298379; doi:10.3390/ijms24129993)
Supplement: Supplementary file 1 [file ijms-24-09993-s001.zip › Grenier et al. Supplemental Files/Grenier et al. Supplementary File S2.xlsx]

## Sheet: Level 1 
Supplemental File S2: Subsystem Level 1 Abundances of Fabp-CreXApcfl468 treated with VAX014 minicells
	RELATIVE ABUNDANCE (%)
	Control			VAX014 treatment
Subsystems Level 1	VC1	VC2	VC3	VM1	VM2	VM3	VM4	VM5		p value (Mann-Whitney)
Carbohydrates	10.6253	11.747	17.5884	14.7991	14.6327	15.331	16.5076	15.669		0.57
Protein Metabolism	11.3107	11.4016	10.0268	10.8278	10.4158	11.4961	10.0069	11.0485		0.78
Amino Acids and Derivatives	10.1983	9.99192	8.35106	9.07183	9.27862	8.00733	8.53582	8.42927		0.39
DNA Metabolism	6.82872	6.93514	7.14959	7.20635	7.08456	8.03941	8.4629	7.62701		0.07
Cofactors, Vitamins, Prosthetic Groups, Pigments	6.80554	6.59486	6.25417	6.91058	6.21597	6.5989	5.85837	6.60478		0.99
Cell Wall and Capsule	7.37106	6.96406	5.87044	6.16699	6.10568	5.88198	5.86856	5.71228		0.25
RNA Metabolism	4.67217	4.7085	4.79135	5.04781	4.78763	5.11446	4.74874	4.98348		0.14
Clustering-based subsystems	4.70751	4.80826	4.55794	4.62138	4.79848	4.92321	5.28376	4.69944		0.57
Membrane Transport	3.9975	3.81791	5.95544	4.3616	5.13995	4.0804	2.58785	4.26694		0.99
Respiration	5.50462	5.08723	3.5427	4.27784	4.35393	3.3641	2.75837	3.48462		0.14
Virulence	4.02799	3.93471	4.01085	3.90428	3.83468	3.78202	3.94324	3.69108		0.07
Nucleosides and Nucleotides	3.55418	3.64492	3.74627	3.88581	3.92804	4.29597	3.85524	4.08475		0.03	*	* p < 0.05
Stress Response	3.28852	3.33611	2.58844	3.03921	3.0212	2.94115	3.23443	3.01453		0.57
Miscellaneous	3.05442	3.06216	2.66881	3.00827	2.90008	2.96342	2.85709	2.96227		0.57
Fatty Acids, Lipids, and Isoprenoids	2.38733	2.29474	1.83317	2.0687	2.00569	1.83768	2.04824	1.83434		0.57
Motility and Chemotaxis	3.49077	2.90504	1.28405	1.6009	2.2176	0.883891	2.43638	1.34271		0.39
Phosphorus Metabolism	1.58825	1.58205	1.32459	1.43667	1.46451	1.43694	2.12766	1.42761		0.99
Phages, Prophages, Transposable elements, Plasmids	0.61712	0.902006	1.93047	1.29989	1.30608	2.37633	1.04113	2.34396		0.25
Regulation and Cell signaling	1.49972	1.37801	1.13832	1.24905	1.32432	1.29029	1.38037	1.24855		0.78
Sulfur Metabolism	0.622132	0.675324	1.27072	1.03574	0.950522	1.04897	1.05877	1.00226		0.57

## Sheet: Level 2
Supplemental File 2: Subsystem Level 2 Abundances of Fabp-CreXApcfl468 treated with VAX014 minicells
	RELATIVE ABUNDANCE (%)
	Control			VAX014 treatment
Subsystems Level 2	VC1	VC2	VC3	VM1	VM2	VM3	VM4	VM5		p value (Mann-Whitney)
-	19.8042	19.9657	21.4398	20.0748	19.9053	20.0921	20.259	19.6741		0.99
Protein biosynthesis	7.8716	8.14414	7.07151	7.93834	7.47222	8.49323	7.17148	8.28125		0.57
Central carbohydrate metabolism	4.1421	4.02157	3.41269	3.78322	3.734	3.63948	2.88203	3.52846		0.39
DNA repair	3.12235	3.20949	3.11924	3.43805	3.33551	3.52037	3.89516	3.54426		0.03	*	* p < 0.05
Monosaccharides	1.56265	2.06779	4.9389	3.42825	3.2758	3.56179	3.82576	3.98406		0.57
RNA processing and modification	2.93329	2.98594	3.19922	3.44283	3.18019	3.43569	2.98008	3.33054		0.25
Di- and oligosaccharides	1.36578	1.79303	4.1826	3.04603	3.07243	3.54262	4.63041	3.49031		0.39
Resistance to antibiotics and toxic compounds	2.83124	2.81293	3.25657	2.96939	2.98273	2.98034	3.28341	2.93715		0.39
Lysine, threonine, methionine, and cysteine	2.90649	2.88131	2.56426	2.69223	2.8043	2.44929	2.50824	2.45343		0.14
Capsular and extracellular polysacchrides	2.94892	2.66639	2.42647	2.41262	2.41698	2.25352	2.78744	2.22465		0.14
Plant-Prokaryote comparative genomics	2.29182	2.26245	2.03399	2.264	2.19228	2.25728	2.27738	2.30076		0.78
DNA replication	2.08449	1.99409	2.05632	1.82597	1.99174	2.10738	2.33283	2.00337		0.99
Purines	2.02747	2.02713	1.93653	1.98743	2.09433	2.25043	1.93965	2.13113		0.39
Electron donating reactions	2.40698	2.1751	1.66829	1.95718	1.94345	1.63453	0.956477	1.58788		0.14
Transcription	1.67244	1.6266	1.40212	1.49985	1.49146	1.49396	1.43324	1.48895		0.57
Gram-Negative cell wall components	2.18205	2.0459	1.29902	1.55603	1.54395	1.32284	0.842916	1.25379		0.25
Flagellar motility in Prokaryota	2.7576	2.23426	0.730717	1.0593	1.44717	0.468321	1.36996	0.733448		0.39
Arginine; urea cycle, polyamines	1.70151	1.66018	1.15829	1.27681	1.454	1.05761	1.28146	1.21049		0.39
Pyrimidines	1.11987	1.18844	1.29542	1.34807	1.38702	1.4484	1.33964	1.4402		0.03	*	* p < 0.05
Protein degradation	1.36066	1.34541	1.25447	1.24386	1.25588	1.35352	1.07947	1.19052		0.25
Aromatic amino acids and derivatives	1.4749	1.33811	1.04407	1.24548	1.14852	1.01259	1.13403	1.0436		0.25
Polysaccharides	0.406772	0.60225	1.77602	1.08859	1.07538	1.53844	1.21805	1.38687		0.57
Heat shock	1.14668	1.1484	0.992434	1.07186	1.07529	1.09116	1.23027	1.17975		0.78
Glutamine, glutamate, aspartate, asparagine; ammonia assimilation	0.98709	0.984647	1.01616	1.0259	1.05115	0.930179	1.08479	1.06999		0.25
Transposable elements	0.378762	0.600591	1.35138	0.874759	0.801437	1.92211	0.332939	1.85769		0.57
Branched-chain amino acids	1.24051	1.25921	0.882596	1.01196	1.01688	0.764406	0.940539	0.832763		0.25

## Sheet: Level 3
Supplemental File 2: Subsystem Level 3 Abundances of Fabp-CreXApcfl468 treated with VAX014 minicells
	RELATIVE ABUNDANCE (%)
	Control			VAX014 treatment
Subsystems Level 3	VC1	VC2	VC3	VM1	VM2	VM3	VM4	VM5		p value (Mann-Whitney)
Ton and Tol transport systems	1.62006	1.61377	4.80567	2.53953	2.3523	2.63589	0.812857	2.35431		0.99
DNA-replication	1.65877	1.50577	1.36414	1.28447	1.3594	1.38853	1.43063	1.27995		0.14
Multidrug Resistance Efflux Pumps	1.38086	1.2381	1.40302	1.2429	1.23562	1.02073	1.11529	1.13525		0.07
Phosphate metabolism	1.18311	1.16888	1.03357	1.0854	1.13646	1.10429	1.44195	1.0865		0.99
De Novo Purine Biosynthesis	1.03934	1.08027	1.01529	0.983356	1.04626	1.20432	0.95297	1.07135		0.99
Conjugative transposon, Bacteroidales	0.307403	0.524724	1.28374	0.810993	0.722977	1.81481	0.267955	1.75882		0.57
