# Supplementary material for: VAX014, an Oncolytic Therapy, Reduces Adenomas and Modifies Colon Microenvironment in Mouse Model of CRC
Source: Int J Mol Sci. 2023 Jun 10;24(12):9993. doi: 10.3390/ijms24129993 (PMC10298379; doi:10.3390/ijms24129993)
Supplement: Supplementary file 1 [file ijms-24-09993-s001.zip › Grenier et al. Supplemental Files/Grenier et al. Supplementary Table S1.xlsx]

## Sheet: Sheet1
Supplementary Table S2: Summary of Immune Marker Expression (delta-CT) in Fabp-CreXApcfl468 Mice Treated with VAX014
Treatment	Strain	Tissue	Immune Marker VAX014 vs. Control (Mann-Whitney P-value)
			CD8	Ifny	Prf	T-bet	Il-17	Il-6	Il-10	FoxP3	Arginase	Ido1
8 to 13 Week Treatment, End 26 weeks	Fabp-CreXApcfl468	TA	0.41	0.64	0.64	0.41	0.41	0.41	0.41	0.53	0.41	0.23
14 to 19 Week Treatment, End 26 Weeks	Apc-flox (Parental)	N	0.66	0.52	0.53	0.53	0.91	0.66	0.41	0.93	0.53	0.66
	Fabp-CreXApcfl468	N	0.09	0.24	0.24	0.12	0.24	0.04*	0.99	0.93	0.42	0.66
		TA	0.81	0.81	0.69	0.81	0.58	0.93	0.99	0.93	0.69	0.99
		LT	0.09	0.05*	0.02*	0.02*	0.07	0.07	0.05	0.1	0.07	0.09
	*p < 0.05
