# Supplementary material for: VAX014, an Oncolytic Therapy, Reduces Adenomas and Modifies Colon Microenvironment in Mouse Model of CRC
Source: Int J Mol Sci. 2023 Jun 10;24(12):9993. doi: 10.3390/ijms24129993 (PMC10298379; doi:10.3390/ijms24129993)
Supplement: Supplementary file 1 [file ijms-24-09993-s001.zip › Grenier et al. Supplemental Files/Grenier et al. Supplementary Table S2.xlsx]

## Sheet: Sheet1
Supplementary Table S1: Sequences of Primers used for Quantitative PCR
Ref. Seq. ID	Gene	Sequence (5'-3')	Product Size (Bp)
NM_007393.5	ActB-F	GCTTCTTTGCAGCTCCTTCGT	74
	ActB-R	CCAGCGCAGCGATATCG
NM_172086	Rpl32-F	CGGTTATGGGAGCAACAAGA	125
	Rpl32-R	GAGCAATCTCAGCACAGTAAGA
NM_001081110.2	CD8-F	CCGTTGACCCGCTTTCTGT	120
	CD8-R	CGGCGTCCATTTTCTTTGGAA
NM_008337.4	IfnY-F	TGGCATAGATGTGGAAGAAAA	80
	IfnY-R	TGCAGGATTTTCATGTCACCAT
XM_006513370.3	Prf1-F	AGTGCCAGGATTCAAAGG	122
	Prf1-R	CATCAGTAGCTGTGGTGTAG
NM_019507.2	Tbx21-F	CTGGCCCACAAGGAAATA	125
	Tbx21-R	ACTCTCTGGAGTCCATTCT
NM_010552.3	Il-17A-F	GCAATGAAGACCCTGATAGA	119
	Il-17A-R	CTTGCTGGATGAGAACAGA
NM_001314054.1	Il-6-F	TCCACGATTTCCCAGAGA	81
	Il-6-R	CTTCCCTACTTCACAAGTCC
NM_010548.2	Il-10-F	GCTCTTACTGACTGGCATGAG	104
	Il-10-R	CGCAGCTCTAGGAGCATGTG
NM_001199347.1	Foxp3-F	CAAAGACTCTCAGCGCAA	120
	Foxp3-R	AGGACACAGGCACTATCA
NM_007482.3	Arg1-F	GAACACGGCAGTGGCTTTAAC	154
	Arg1-R	TGCTTAGCTCTGTCTGCTTTGC
NM_001293690.1	Ido1-F	ATTGGTGGAAATCGCAGCTTC	158
	Ido1-R	ACAAAGTCACGCATCCTCTTAAA
